# Supplementary material for: Readability of Chatbot Responses in Prostate Cancer and Urological Care: Objective Metrics Versus Patient Perceptions
Source: Curr Oncol. 2025 Oct 19;32(10):582. doi: 10.3390/curroncol32100582 (PMC12564201; doi:10.3390/curroncol32100582)
Supplement: Supplementary file 1 [file curroncol-32-00582-s001.zip]

Archive with 1 entries (1 files):
- curroncol-3915078-supplementary.pdf
